# Supplementary material for: A GDSL lipase-like from Ipomoea batatas catalyzes efficient production of 3,5-diCQA when expressed in Pichia pastoris
Source: Commun Biol. 2020 Nov 13;3:673. doi: 10.1038/s42003-020-01387-1 (PMC7666189; doi:10.1038/s42003-020-01387-1)
Supplement: Supplementary file 3 — Supplementary Data 1 [file 42003_2020_1387_MOESM3_ESM.xlsx]

## Sheet: Feuil2
Data Filename	Ret. Time	Area	Teneur en 3,5-DCQ (mg/L)	Moyenne Aire 330nm
35DCQ_100mgL_1.lcd	8.022	1597503	100	1627798
35DCQ_100mgL_2.lcd	8.028	1658093	100
		Area	Teneur en 3,5-DCQ (mg/L)	Prise en compte dilution par 4	Moyenne (mg/L)	ET (mg/L)	Teneur en 3,5-DCQ (mM)	Prise en compte de la dilution par 4	Moyenne (mmol/L)	ET (mM)	Bioconversion (%)
GDSL_pH3_n°1.lcd	-----	-----	0	0	0	0	0	0	0	0	0
GDSL_pH3_n°2.lcd	-----	-----	0	0			0	0
GDSL_pH3_n°3.lcd	-----	-----	0	0			0	0
GDSL_pH3.5_n°1.lcd	-----	-----	0	0	0	0	0	0	0	0	0
GDSL_pH3.5_n°2.lcd	-----	-----	0	0			0	0
GDSL_pH3.5_n°3.lcd	-----	-----	0	0			0	0
GDSL_pH4_n°1.lcd	-----	-----	0	0	0	0	0	0	0	0	0			3	0	0
GDSL_pH4_n°2.lcd	-----	-----	0	0			0	0						3.5	0	0
GDSL_pH4_n°3.lcd	-----	-----	0	0			0	0						4	0	0
GDSL_pH4.5_n°1.lcd	8.125	396534	24.3601	97.4406	97.7953	0.844385	0.188838	0.755353	0.758103	0.00654562	10.5292			4.5	0.758103	0.00654562
GDSL_pH4.5_n°2.lcd	8.122	403132	24.7655	99.0619			0.19198	0.767922						5	1.43692	0.0362018
GDSL_pH4.5_n°3.lcd	8.123	394267	24.2209	96.8835			0.187759	0.751035						5.5	2.2181	0.282768
GDSL_pH5_n°1.lcd	8.138	750788	46.1229	184.492	185.363	4.67003	0.357542	1.43017	1.43692	0.0362018	19.9572			6	2.7986	0.0887463
GDSL_pH5_n°2.lcd	8.120	782840	48.092	192.368			0.372806	1.49122						6.5	2.81587	0.266613
GDSL_pH5_n°3.lcd	8.141	729371	44.8072	179.229			0.347343	1.38937						7	2.77122	0.18047
GDSL_pH5.5_n°1.lcd	8.168	1260452	77.4329	309.732	286.135	36.4771	0.600255	2.40102	2.2181	0.282768	30.8069			7.5	1.67623	0.479385
GDSL_pH5.5_n°2.lcd	8.236	1291061	79.3133	317.253			0.614832	2.45933						8	0.28916	0.194511
GDSL_pH5.5_n°3.lcd	8.200	941759	57.8548	231.419			0.448487	1.79395						8.5	0	0
GDSL_pH6_n°1.lcd	8.193	1459150	89.6395	358.558	361.02	11.4483	0.69488	2.77952	2.7986	0.0887463	38.8695			9	0	0
GDSL_pH6_n°2.lcd	8.178	1409305	86.5774	346.31			0.671143	2.68457
GDSL_pH6_n°3.lcd	8.180	1539052	94.5481	378.192			0.732931	2.93172
GDSL_pH6.5_n°1.lcd	8.159	1268288	77.9143	311.657	363.247	34.393	0.603987	2.41595	2.81587	0.266613	39.1093
GDSL_pH6.5_n°2.lcd	8.175	1607136	98.7307	394.923			0.765354	3.06142
GDSL_pH6.5_n°3.lcd	8.152	1559270	95.7901	383.161			0.742559	2.97024
GDSL_pH7_n°1.lcd	8.157	1548461	95.1261	380.504	357.487	23.2806	0.737412	2.94965	2.77122	0.18047	38.4891
GDSL_pH7_n°2.lcd	8.107	1312680	80.6415	322.566			0.625128	2.50051
GDSL_pH7_n°3.lcd	8.139	1503231	92.3475	369.39			0.715872	2.86349
GDSL_pH7.5_n°1.lcd	8.205	1257450	77.2485	308.994	216.233	61.8407	0.598826	2.3953	1.67623	0.479385	23.2809
GDSL_pH7.5_n°2.lcd	8.205	544497	33.4499	133.8			0.259302	1.03721
GDSL_pH7.5_n°3.lcd	8.160	837932	51.4764	205.906			0.399042	1.59617
GDSL_pH8_n°1.lcd	8.174	304966	18.7349	74.9395	37.3016	25.0919	0.145232	0.580927	0.28916	0.194511	4.01611
GDSL_pH8_n°2.lcd	-----	-----	0	0			0	0
GDSL_pH8_n°3.lcd	8.129	150430	9.24132	36.9653			0.0716381	0.286553
GDSL_pH8.5_n°1.lcd	-----	-----	0	0	0	0	0	0	0	0	0
GDSL_pH8.5_n°2.lcd	-----	-----	0	0			0	0
GDSL_pH8.5_n°3.lcd	-----	-----	0	0			0	0
GDSL_pH9_n°1.lcd	-----	-----	0	0	0	0	0	0	0	0	0
GDSL_pH9_n°2.lcd	-----	-----	0	0			0	0
GDSL_pH9_n°3.lcd	-----	-----	0	0			0	0
			100% de bioconversion: 10 mM de CGA donne 7,2 mM de 3,5-DCQ et 2,8 mM d'acide quinique
