# Supplementary material for: A GDSL lipase-like from Ipomoea batatas catalyzes efficient production of 3,5-diCQA when expressed in Pichia pastoris
Source: Commun Biol. 2020 Nov 13;3:673. doi: 10.1038/s42003-020-01387-1 (PMC7666189; doi:10.1038/s42003-020-01387-1)
Supplement: Supplementary file 5 — Supplementary Data 3 [file 42003_2020_1387_MOESM5_ESM.xlsx]

## Sheet: Feuil1
	CGA									3,5-DCQ
Data Filename	Ret. Time	Area								Ret. Time	Area
35DCQ_100mgL_1.lcd	8.216	1645289	1.63466e+06
35DCQ_100mgL_3.lcd	8.225	1624038
CGA_100mgL_1.lcd	3.187	1390715	1395224							-----	-----
CGA_100mgL_2.lcd	3.183	1399733								-----	-----
	Disparition du CGA									Apparition du 3,5-DCQ
	Ret. Time	Area	Teneur initiale (mM)	Teneur en CGA finale (mg/L)	Teneur en CGA finale (mM)	Prise en compte de la dilution (mM)	Quantité disparue	Moyenne (mmol/L)	ET (mM)	Ret. Time	Area	Teneur initiale (mM)	Teneur en 3,5-DCQ finale (mg/L)	Teneur en 3,5-DCQ finale (mM)	Prise en compte de la dilution (mM)	Moyenne (µM)	ET (µM)	Bioconversion (%)	Vitesse (µmol/min)	ET (µmol/min)
GDSL_0mM_n°1_25'.lcd	-----	0	0	0	0	0	0	0	0	-----	0	0	0	0	0	0	0	0	0	0	GDSL_0mM_n°1_25'.lcd
GDSL_0mM_n°2_25'.lcd	-----	0	0	0	0	0	0			-----	0	0	0	0	0						GDSL_0mM_n°2_25'.lcd
GDSL_0mM_n°3_25'.lcd	-----	0	0	0	0	0	0			-----	0	0	0	0	0						GDSL_0mM_n°3_25'.lcd
GDSL_1mM_n°1_25'.lcd	3.220	849048	1	60.8539	0.171904	0.687615	0.312385	0.293491	0.0353872	8.264	79310	0	4.85176	0.00940264	0.0376106	34.4093	2.27131	4.77906	1.37637	0.0908526	GDSL_1mM_n°1_25'.lcd
GDSL_1mM_n°2_25'.lcd	3.192	830166	1	59.5006	0.168081	0.672323	0.327677			8.242	72993	0	4.46532	0.00865373	0.0346149						GDSL_1mM_n°2_25'.lcd
GDSL_1mM_n°3_25'.lcd	3.185	937921	1	67.2237	0.189897	0.75959	0.24041			8.194	65375	0	3.99929	0.00775057	0.0310023						GDSL_1mM_n°3_25'.lcd
GDSL_2,5mM_n°1_25'.lcd	3.183	2413096	2.5	172.954	0.488571	1.95428	0.545717	0.661348	0.172111	8.206	139938	0	8.56066	0.0165904	0.0663617	66.0287	1.72606	3.66826	2.64115	0.0690425	GDSL_2,5mM_n°1_25'.lcd			Teneur CGA initiale (µM)	Vitesse (µmol/min)	ET (µmol/min)	1/[CGA}	1/vit
GDSL_2,5mM_n°2_25'.lcd	3.158	2446317	2.5	175.335	0.495297	1.98119	0.518813			8.186	133776	0	8.1837	0.0158599	0.0634396						GDSL_2,5mM_n°2_25'.lcd			0	0	0	0	0
GDSL_2,5mM_n°3_25'.lcd	3.174	1951542	2.5	139.873	0.395122	1.58049	0.919514			8.181	143993	0	8.80872	0.0170712	0.0682847						GDSL_2,5mM_n°3_25'.lcd			1	1.37637	0.0908526	1	0.726549
GDSL_5mM_n°1_25'.lcd	3.184	5243850	5	375.843	1.0617	4.24681	0.753188	0.77902	0.0680589	8.190	240355	0	14.7036	0.0284954	0.113982	115.143	1.80036	3.19842	4.60573	0.0720143	GDSL_5mM_n°1_25'.lcd			2.5	2.64115	0.0690425	0.4	0.378624
GDSL_5mM_n°2_25'.lcd	3.170	5306112	5	380.305	1.07431	4.29724	0.702764			8.193	239559	0	14.6549	0.0284011	0.113604						GDSL_5mM_n°2_25'.lcd			5	4.60573	0.0720143	0.2	0.217121
GDSL_5mM_n°3_25'.lcd	3.174	5085897	5	364.522	1.02972	4.11889	0.881109			8.205	248499	0	15.2018	0.0294609	0.117844						GDSL_5mM_n°3_25'.lcd			7.5	5.59358	0.0375584	0.133333	0.178776
GDSL_7,5mM_n°1_25'.lcd	3.180	8345661	7.5	598.159	1.68972	6.75886	0.741139	0.749236	0.0467447	8.234	292863	0	17.9158	0.0347205	0.138882	139.84	0.93896	2.58962	5.59358	0.0375584	GDSL_7,5mM_n°1_25'.lcd			10	6.63711	0.0951564	0.1	0.150668
GDSL_7,5mM_n°2_25'.lcd	3.191	8412243	7.5	602.931	1.7032	6.81278	0.687216			8.236	297852	0	18.221	0.035312	0.141248						GDSL_7,5mM_n°2_25'.lcd			12.5	7.14941	0.257062	0.08	0.139872
GDSL_7,5mM_n°3_25'.lcd	3.198	8249084	7.5	591.237	1.67016	6.68065	0.819353			8.282	293931	0	17.9811	0.0348472	0.139389						GDSL_7,5mM_n°3_25'.lcd			15	7.1313	0.162981	0.0666667	0.140227
GDSL_10mM_n°1_25'.lcd	3.209	11684912	10	837.494	2.3658	9.4632	0.536795	0.280055	0.17116	8.287	342370	0	20.9444	0.0405899	0.162359	165.928	2.37891	2.30455	6.63711	0.0951564	GDSL_10mM_n°1_25'.lcd			20	6.9953	0.659426	0.05	0.142953
GDSL_10mM_n°2_25'.lcd	3.145	12185418	10	873.366	2.46714	9.86855	0.131453			8.186	354878	0	21.7095	0.0420728	0.168291						GDSL_10mM_n°2_25'.lcd			30	5.32387	0.396699	0.0333333	0.187833
GDSL_10mM_n°3_25'.lcd	3.167	12135455	10	869.785	2.45702	9.82808	0.171916			8.196	352436	0	21.5602	0.0417832	0.167133						GDSL_10mM_n°3_25'.lcd			50	4.33887	0.36661	0.02	0.230475
GDSL_12,5mM_n°1_25'.lcd	3.167	15836701	12.5	1135.07	3.2064	12.8256	-0.325595	0.0821421	0.271824	8.179	383651	0	23.4697	0.045484	0.181936	178.735	6.42655	1.98595	7.14941	0.257062	GDSL_12,5mM_n°1_25'.lcd
GDSL_12,5mM_n°2_25'.lcd	3.170	15182215	12.5	1088.16	3.07389	12.2955	0.204451			8.207	390480	0	23.8875	0.0462936	0.185174						GDSL_12,5mM_n°2_25'.lcd
GDSL_12,5mM_n°3_25'.lcd	3.166	14980800	12.5	1073.72	3.03311	12.1324	0.36757			8.169	356574	0	21.8133	0.0422738	0.169095						GDSL_12,5mM_n°3_25'.lcd
GDSL_15mM_n°1_25'.lcd	3.166	18624847	15	1334.9	3.7709	15.0836	-0.0836173	0.0170692	0.235747	8.195	388835	0	23.7869	0.0460986	0.184394	178.282	4.07452	1.65076	7.1313	0.162981	GDSL_15mM_n°1_25'.lcd
GDSL_15mM_n°2_25'.lcd	3.163	18812838	15	1348.37	3.80897	15.2359	-0.235865			8.180	371522	0	22.7277	0.044046	0.176184						GDSL_15mM_n°2_25'.lcd
GDSL_15mM_n°3_25'.lcd	3.163	18063881	15	1294.69	3.65733	14.6293	0.37069			8.201	367484	0	22.4807	0.0435673	0.174269						GDSL_15mM_n°3_25'.lcd
GDSL_20mM_n°1_25'.lcd	3.138	39630244	20	2840.42	8.02379	32.0952	-12.0952	-7.5024	3.06184	8.221	420923	0	25.7498	0.0499028	0.199611	174.883	16.4857	1.21446	6.9953	0.659426	GDSL_20mM_n°1_25'.lcd
GDSL_20mM_n°2_25'.lcd	3.201	31747804	20	2275.46	6.42786	25.7114	-5.71144			8.201	342939	0	20.9792	0.0406573	0.162629						GDSL_20mM_n°2_25'.lcd
GDSL_20mM_n°3_25'.lcd	3.158	30499625	20	2186	6.17515	24.7006	-4.70059			8.194	342471	0	20.9506	0.0406018	0.162407						GDSL_20mM_n°3_25'.lcd
GDSL_30mM_n°1_25'.lcd	3.170	48042061	30	3443.32	9.7269	38.9076	-8.9076	-10.3477	2.0779	8.205	263076	0	16.0936	0.0311891	0.124756	133.097	9.91746	0.616189	5.32387	0.396699	GDSL_30mM_n°1_25'.lcd
GDSL_30mM_n°2_25'.lcd	3.185	53668824	30	3846.61	10.8661	43.4645	-13.4645			8.187	312033	0	19.0885	0.0369932	0.147973						GDSL_30mM_n°2_25'.lcd
GDSL_30mM_n°3_25'.lcd	3.185	47749770	30	3422.37	9.66772	38.6709	-8.67088			8.185	266881	0	16.3264	0.0316402	0.126561						GDSL_30mM_n°3_25'.lcd
GDSL_50mM_n°1_25'.lcd	3.057	84741149	50	6073.66	17.1572	68.6289	-18.6289	-14.017	3.07464	8.201	256093	0	15.6664	0.0303612	0.121445	108.472	9.16524	0.301311	4.33887	0.36661	GDSL_50mM_n°1_25'.lcd
GDSL_50mM_n°2_25'.lcd	3.121	77419699	50	5548.91	15.6749	62.6995	-12.6995			8.187	199746	0	12.2194	0.023681	0.094724						GDSL_50mM_n°2_25'.lcd
GDSL_50mM_n°3_25'.lcd	3.185	74978433	50	5373.94	15.1806	60.7224	-10.7224			8.187	230370	0	14.0928	0.0273116	0.109247						GDSL_50mM_n°3_25'.lcd
														CGA (mM)	3,5-DCQ (mM)	Acide quinique (mM)
														0	0	0
														1	0.72	0.28
														2.5	1.8	0.7
														5	3.6	1.4
														7.5	5.4	2.1
														10	7.2	2.8
														12.5	9	3.5
														15	10.8	4.2
														20	14.4	5.6
														30	21.6	8.4
														50	36	0
